# Supplementary material for: Geographically structured genotypes and resistance clustering in Aspergillus fumigatus
Source: Eur J Clin Microbiol Infect Dis. 2025 Dec 24;45(4):1201–5. doi: 10.1007/s10096-025-05390-4 (PMC13086806; doi:10.1007/s10096-025-05390-4)
Supplement: Supplementary file 2 — Supplementary Material 2 [file 10096_2025_5390_MOESM2_ESM.xlsx]

## Sheet: Sheet1
Strain	Sequence type	Genotype	Location	Collection	Date	cyp51A promoter TR status
F637	1	2-5-3-5-3-5-2-6-4-3	Korea	Clinical	2022-04-18	non-TR
F628	2	3-5-3-5-3-6-2-6-4-3	Korea	Clinical	2022-03-21	non-TR
F485	3	5-2-3-7-1-6-2-6-4-3	Korea	Clinical	2021-09-07	non-TR
F527	4	5-2-3-7-1-6-2-7-1-3	Korea	Clinical	2021-10-26	non-TR
F286	5	5-3-3-7-1-4-2-9-2-3	Korea	Clinical	2020-11-24	non-TR
F371	6	5-4-3-5-3-4-2-8-6-3	Korea	Clinical	2021-04-30	non-TR
AF513	7	5-5-3-3-3-4-2-6-4-3	Korea	Environmental	2021-07-13	non-TR
F467	8	5-5-3-4-3-5-2-10-3-3	Korea	Clinical	2021-08-21	non-TR
AF577	9	5-5-3-5-3-6-2-8-4-3	Korea	Environmental	2021-09-07	non-TR
F367	10	5-6-3-5-3-4-4-2-4-3	Korea	Clinical	2021-04-29	non-TR
F647	11	6-14-3-7-1-5-2-14-2-3	Korea	Clinical	2022-04-22	non-TR
AF632	12	6-2-1-4-1-4-2-5-4-3	Korea	Environmental	2021-11-24	non-TR
AF433	13	6-2-2-7-1-6-2-4-1-3	Korea	Environmental	2021-04-27	non-TR
AF434	13	6-2-2-7-1-6-2-4-1-3	Korea	Environmental	2021-04-27	non-TR
AF614	14	6-2-3-5-1-4-2-2-3-3	Korea	Environmental	2021-11-02	non-TR
F668	15	6-2-3-5-3-6-2-8-3-3	Korea	Clinical	2022-06-13	non-TR
F273	16	6-2-3-7-1-5-2-6-1-3	Korea	Clinical	2020-10-22	non-TR
F342	16	6-2-3-7-1-5-2-6-1-3	Korea	Clinical	2021-03-16	non-TR
F376	17	6-2-3-7-1-5-2-6-3-3	Korea	Clinical	2021-05-10	non-TR
F491	18	6-2-3-7-1-6-2-6-4-3	Korea	Clinical	2021-09-22	non-TR
F458	19	6-2-3-7-1-6-2-7-1-3	Korea	Clinical	2021-08-14	non-TR
F427	20	6-2-4-5-3-5-5-8-3-3	Korea	Clinical	2021-07-12	non-TR
F590	21	6-3-3-5-2-4-2-6-3-3	Korea	Clinical	2021-12-23	non-TR
F217	22	6-3-3-5-2-4-2-6-4-3	Korea	Clinical	2020-08-03	non-TR
F237	23	6-3-3-5-2-4-6-6-3-3	Korea	Clinical	2020-08-31	non-TR
F517	24	6-3-3-5-2-5-2-6-3-3	Korea	Clinical	2021-10-08	non-TR
F212	25	6-3-3-5-3-5-2-7-3-4	Korea	Clinical	2020-07-23	non-TR
F213	25	6-3-3-5-3-5-2-7-3-4	Korea	Clinical	2020-07-24	non-TR
F610	25	6-3-3-5-3-5-2-7-3-4	Korea	Clinical	2022-02-09	non-TR
F516	26	6-3-3-7-2-6-2-6-3-3	Korea	Clinical	2021-10-04	non-TR
F234	27	6-3-3-7-2-6-2-7-3-3	Korea	Clinical	2020-08-23	non-TR
F598	28	6-3-3-7-3-4-2-6-2-3	Korea	Clinical	2022-01-17	non-TR
F305	29	6-3-4-7-1-4-2-6-3-3	Korea	Clinical	2021-01-01	non-TR
F563	30	6-3-4-7-1-4-3-6-3-3	Korea	Clinical	2021-11-09	non-TR
F323	31	6-4-3-5-3-4-3-11-4-3	Korea	Clinical	2021-01-25	non-TR
F256	32	6-4-3-5-3-4-3-6-2-3	Korea	Clinical	2020-10-05	non-TR
F317	33	6-4-3-5-3-5-2-6-3-3	Korea	Clinical	2021-01-14	non-TR
F421	34	6-4-3-7-1-5-2-6-4-3	Korea	Clinical	2021-07-01	non-TR
AF634	35	6-5-3-2-2-5-2-6-2-3	Korea	Environmental	2021-11-24	non-TR
F398	36	6-5-3-4-2-5-3-5-3-3	Korea	Clinical	2021-05-31	non-TR
F486	37	6-5-3-5-3-4-2-5-3-3	Korea	Clinical	2021-09-08	non-TR
F492	38	6-5-3-5-3-4-2-6-3-3	Korea	Clinical	2021-09-13	non-TR
F557	38	6-5-3-5-3-4-2-6-3-3	Korea	Clinical	2021-11-17	non-TR
F218	39	6-5-3-5-3-5-2-6-3-3	Korea	Clinical	2020-08-08	non-TR
F302	39	6-5-3-5-3-5-2-6-3-3	Korea	Clinical	2021-01-02	non-TR
AF626	40	6-5-3-5-3-5-2-7-1-3	Korea	Environmental	2021-11-24	non-TR
F407	41	6-5-3-5-3-5-3-6-3-3	Korea	Clinical	2021-05-05	non-TR
F493	41	6-5-3-5-3-5-3-6-3-3	Korea	Clinical	2021-09-13	non-TR
F660	42	6-5-3-5-3-5-5-10-3-3	Korea	Clinical	2022-05-21	non-TR
F673	43	6-5-3-5-3-6-2-6-3-3	Korea	Clinical	2022-06-17	non-TR
F567	44	6-5-3-7-1-5-3-6-2-3	Korea	Clinical	2021-11-24	non-TR
F219	45	6-5-3-7-1-6-3-6-2-3	Korea	Clinical	2020-08-08	non-TR
AF633	46	6-5-3-7-2-5-2-6-2-3	Korea	Environmental	2021-11-24	non-TR
F271	47	6-5-4-7-1-5-4-6-3-3	Korea	Clinical	2020-10-21	non-TR
F426	48	6-6-3-5-1-4-2-6-5-3	Korea	Clinical	2021-07-06	non-TR
F664	49	6-6-3-7-1-5-2-7-1-3	Korea	Clinical	2022-06-15	non-TR
F525	50	6-7-3-3-1-5-2-2-2-3	Korea	Clinical	2021-10-24	non-TR
F330	51	6-7-3-5-3-4-2-6-3-3	Korea	Clinical	2021-02-15	non-TR
F348	51	6-7-3-5-3-4-2-6-3-3	Korea	Clinical	2021-03-30	non-TR
F325	52	6-7-3-7-1-5-1-4-2-3	Korea	Clinical	2021-02-05	non-TR
F313	53	6-7-3-7-1-5-2-7-2-3	Korea	Clinical	2021-01-07	non-TR
AF501	54	6-9-3-7-1-5-1-6-2-3	Korea	Environmental	2021-07-05	non-TR
AF500	55	6-9-3-7-1-5-2-10-1-3	Korea	Environmental	2021-07-05	non-TR
F573	56	7-2-2-3-1-3-3-10-1-4	Korea	Clinical	2021-12-09	non-TR
F442	57	7-2-2-3-1-3-3-9-1-4	Korea	Clinical	2021-07-29	non-TR
AF406	58	7-2-3-7-1-5-3-5-3-3	Korea	Environmental	2021-03-25	non-TR
F240	59	7-2-4-7-1-5-2-7-1-3	Korea	Clinical	2020-08-31	non-TR
F275	60	7-3-3-3-3-4-3-8-2-3	Korea	Clinical	2020-11-03	non-TR
F287	60	7-3-3-3-3-4-3-8-2-3	Korea	Clinical	2020-11-25	non-TR
F619	61	7-3-3-4-2-6-3-10-5-3	Korea	Clinical	2022-02-28	non-TR
F513	62	7-3-3-4-3-6-2-8-4-3	Korea	Clinical	2021-10-04	non-TR
F332	63	7-3-3-7-1-4-2-10-3-3	Korea	Clinical	2021-02-25	non-TR
AF431	64	7-4-3-3-3-5-2-2-2-3	Korea	Environmental	2021-04-27	non-TR
AF617	64	7-4-3-3-3-5-2-2-2-3	Korea	Environmental	2021-11-02	non-TR
AF628	64	7-4-3-3-3-5-2-2-2-3	Korea	Environmental	2021-11-24	non-TR
AF630	64	7-4-3-3-3-5-2-2-2-3	Korea	Environmental	2021-11-24	non-TR
AF516	65	7-4-3-4-3-4-3-5-4-3	Korea	Environmental	2021-07-13	non-TR
F375	66	7-4-3-4-3-5-2-10-3-3	Korea	Clinical	2021-05-11	non-TR
AF463	67	7-4-3-5-2-5-2-8-3-3	Korea	Environmental	2021-05-25	non-TR
AF623	68	7-4-3-5-3-4-2-11-4-3	Korea	Environmental	2021-11-24	non-TR
AF615	69	7-4-3-5-3-4-2-2-2-3	Korea	Environmental	2021-11-02	non-TR
F613	69	7-4-3-5-3-4-2-2-2-3	Korea	Clinical	2022-02-17	non-TR
F334	70	7-4-3-5-3-4-3-11-4-3	Korea	Clinical	2021-03-14	non-TR
F478	70	7-4-3-5-3-4-3-11-4-3	Korea	Clinical	2021-09-02	non-TR
F638	70	7-4-3-5-3-4-3-11-4-3	Korea	Clinical	2022-04-16	non-TR
F368	71	7-4-3-5-3-5-4-12-3-3	Korea	Clinical	2021-04-09	non-TR
F542	72	7-5-3-4-2-4-3-10-3-3	Korea	Clinical	2021-11-01	non-TR
F560	73	7-5-3-4-3-4-2-8-3-3	Korea	Clinical	2021-11-17	non-TR
F494	74	7-5-3-5-3-4-2-2-3-3	Korea	Clinical	2021-09-18	non-TR
F654	75	7-5-4-5-2-4-2-18-4-3	Korea	Clinical	2022-05-03	non-TR
F584	76	7-5-4-5-2-4-2-7-4-4	Korea	Clinical	2021-12-21	non-TR
F394	77	7-7-3-3-3-4-2-10-4-3	Korea	Clinical	2021-05-25	non-TR
F215	78	7-7-3-3-3-4-3-10-3-3	Korea	Clinical	2020-07-24	non-TR
F466	79	7-7-3-5-2-4-3-6-3-3	Korea	Clinical	2021-08-21	non-TR
AF636	80	7-7-3-5-3-4-3-12-3-3	Korea	Environmental	2021-11-24	non-TR
AF579	81	8-2-3-5-1-4-2-11-3-3	Korea	Environmental	2021-09-07	non-TR
F630	82	8-2-3-5-3-4-3-6-4-3	Korea	Clinical	2022-03-25	non-TR
AF480	83	8-2-3-6-1-5-2-10-1-3	Korea	Environmental	2021-06-01	non-TR
F568	83	8-2-3-6-1-5-2-10-1-3	Korea	Clinical	2021-12-02	non-TR
AF479	84	8-2-3-6-1-5-2-8-3-3	Korea	Environmental	2021-06-01	non-TR
F366	85	8-2-3-6-3-4-3-4-4-3	Korea	Clinical	2021-04-28	non-TR
F228	86	8-2-4-8-2-4-2-6-3-3	Korea	Clinical	2020-08-12	non-TR
F592	87	8-3-3-4-2-6-3-10-6-3	Korea	Clinical	2021-12-31	non-TR
F607	87	8-3-3-4-2-6-3-10-6-3	Korea	Clinical	2022-01-24	non-TR
AF624	88	8-3-3-5-2-4-2-6-3-3	Korea	Environmental	2021-11-24	non-TR
AF625	88	8-3-3-5-2-4-2-6-3-3	Korea	Environmental	2021-11-24	non-TR
F229	89	8-3-3-5-3-5-2-10-3-3	Korea	Clinical	2020-08-19	non-TR
F526	90	8-3-3-7-1-7-3-10-3-3	Korea	Clinical	2021-10-25	non-TR
F333	91	8-4-4-5-3-5-3-7-4-3	Korea	Clinical	2021-03-09	non-TR
F291	92	8-5-3-3-3-5-2-8-3-3	Korea	Clinical	2020-12-07	non-TR
AF444	93	8-5-3-5-3-5-4-10-3-3	Korea	Environmental	2021-05-04	non-TR
AF639	93	8-5-3-5-3-5-4-10-3-3	Korea	Environmental	2021-12-14	non-TR
F413	93	8-5-3-5-3-5-4-10-3-3	Korea	Clinical	2021-06-23	non-TR
F608	94	8-5-4-5-3-4-4-9-4-3	Korea	Clinical	2022-02-09	non-TR
AF575	95	9-2-3-4-1-5-3-4-3-3	Korea	Environmental	2021-09-07	non-TR
F288	96	9-2-3-5-2-4-2-10-5-3	Korea	Clinical	2020-11-23	non-TR
F292	97	9-3-3-4-3-4-6-4-4-4	Korea	Clinical	2020-12-02	non-TR
F439	98	9-3-3-5-3-4-3-10-4-3	Korea	Clinical	2021-07-19	non-TR
F520	99	9-3-3-5-3-4-3-9-4-2	Korea	Clinical	2021-10-15	non-TR
F602	100	10-2-2-5-3-4-6-11-3-3	Korea	Clinical	2022-01-26	non-TR
F545	101	10-2-3-5-1-4-2-11-3-3	Korea	Clinical	2021-11-04	non-TR
F214	102	10-2-3-5-1-4-2-4-4-2	Korea	Clinical	2020-07-24	TR34
F370	103	10-2-3-5-2-4-2-11-5-3	Korea	Clinical	2021-04-29	non-TR
F377	103	10-2-3-5-2-4-2-11-5-3	Korea	Clinical	2021-05-10	non-TR
F327	104	10-2-3-5-2-4-6-11-3-3	Korea	Clinical	2021-02-08	non-TR
F617	105	10-2-3-5-2-4-6-9-5-3	Korea	Clinical	2022-02-23	non-TR
F623	106	10-2-3-5-2-5-3-11-7-3	Korea	Clinical	2022-03-08	TR34
F283	107	10-2-3-5-3-4-7-11-5-3	Korea	Clinical	2020-11-19	non-TR
AF526	108	10-2-3-6-3-5-2-10-4-0	Korea	Environmental	2021-07-24	non-TR
F669	109	10-2-3-7-3-4-2-8-3-3	Korea	Clinical	2022-06-28	TR46
F384	110	10-2-4-5-2-4-2-8-3-4	Korea	Clinical	2021-05-09	non-TR
F312	111	10-2-5-3-3-4-2-6-4-3	Korea	Clinical	2021-01-08	non-TR
F631	112	10-2-5-6-1-4-2-11-3-2	Korea	Clinical	2022-03-29	non-TR
F677	113	10-3-3-4-1-6-2-8-2-3	Korea	Clinical	2022-06-15	non-TR
F672	114	10-3-3-5-1-4-2-8-2-3	Korea	Clinical	2022-06-20	non-TR
F230	115	10-4-3-4-3-4-3-5-3-3	Korea	Clinical	2020-08-26	non-TR
F361	116	10-4-3-5-2-4-4-5-3-3	Korea	Clinical	2021-04-16	non-TR
F430	117	10-4-3-5-2-5-4-11-3-3	Korea	Clinical	2021-07-15	TR34
F440	118	10-4-3-5-3-4-2-10-3-3	Korea	Clinical	2021-07-21	non-TR
AF631	119	10-4-3-5-3-4-2-6-2-3	Korea	Environmental	2021-11-24	non-TR
F316	120	10-4-4-5-3-4-3-8-3-3	Korea	Clinical	2021-01-11	non-TR
F624	121	10-5-3-4-1-5-3-6-2-3	Korea	Clinical	2022-03-12	non-TR
F389	122	10-5-3-5-3-6-3-6-2-3	Korea	Clinical	2021-05-20	non-TR
F461	123	10-6-3-7-3-4-2-7-3-3	Korea	Clinical	2021-08-16	TR46
F501	124	10-7-3-3-1-4-2-7-4-4	Korea	Clinical	2021-09-15	non-TR
F253	125	10-7-3-3-1-5-3-5-2-3	Korea	Clinical	2020-10-05	non-TR
F282	125	10-7-3-3-1-5-3-5-2-3	Korea	Clinical	2020-11-19	non-TR
F456	125	10-7-3-3-1-5-3-5-2-3	Korea	Clinical	2021-08-11	non-TR
F468	125	10-7-3-3-1-5-3-5-2-3	Korea	Clinical	2021-08-22	non-TR
F420	126	10-7-3-3-2-4-3-5-2-3	Korea	Clinical	2021-07-08	non-TR
AF641	127	10-7-3-3-3-5-3-11-4-3	Korea	Environmental	2021-12-14	non-TR
F296	128	11-2-5-5-1-4-3-12-4-3	Korea	Clinical	2020-12-18	TR34
F649	129	11-3-3-5-2-4-2-12-1-3	Korea	Clinical	2022-04-25	non-TR
F663	130	11-3-4-5-2-4-2-10-1-3	Korea	Clinical	2022-05-26	non-TR
F671	131	11-5-3-5-3-4-3-14-3-3	Korea	Clinical	2022-06-30	non-TR
NRZ-2017-381	132	4-3-3-5-3-3-4-7-3-3	Germany	Clinical	2017-01-01	TR34
NRZ-2017-214	133	6-2-3-7-1-4-3-4-2-3	Germany	Clinical	2017-01-01	TR46
D-2-25L-3	134	7-2-2-3-1-2-0-5-1-4	Germany	Environmental	2016-04-08	non-TR
E-1-20-2	134	7-2-2-3-1-2-0-5-1-4	Germany	Environmental	2016-04-12	non-TR
L-3-15-2	134	7-2-2-3-1-2-0-5-1-4	Germany	Environmental	2016-05-24	non-TR
HMR AF 706	135	7-2-3-7-1-4-3-8-1-3	Canada	Clinical	2007-09-20	non-TR
IF1SW-F4	136	7-2-3-7-1-5-3-5-1-3	Space	Environmental	2015-03-01	non-TR
E-1-35-1	137	7-2-4-6-1-4-3-5-2-3	Germany	Environmental	2016-04-12	non-TR
F1903	138	7-5-3-5-3-5-3-6-4-3	China	Clinical	2019	non-TR
F2701	138	7-5-3-5-3-5-3-6-4-3	China	Clinical	2019	non-TR
M1650	138	7-5-3-5-3-5-3-6-4-3	China	Clinical	2019	non-TR
M40-03A	138	7-5-3-5-3-5-3-6-4-3	China	Clinical	2019	non-TR
PB30-11	138	7-5-3-5-3-5-3-6-4-3	China	Clinical	2019	non-TR
PF1904	138	7-5-3-5-3-5-3-6-4-3	China	Clinical	2019	non-TR
PF3501	138	7-5-3-5-3-5-3-6-4-3	China	Clinical	2019	non-TR
PG3602	138	7-5-3-5-3-5-3-6-4-3	China	Clinical	2019	non-TR
PH1799	138	7-5-3-5-3-5-3-6-4-3	China	Clinical	2019	non-TR
PK1002	138	7-5-3-5-3-5-3-6-4-3	China	Clinical	2019	non-TR
PM1702	138	7-5-3-5-3-5-3-6-4-3	China	Clinical	2019	non-TR
PM1903	138	7-5-3-5-3-5-3-6-4-3	China	Clinical	2019	non-TR
PM1906	138	7-5-3-5-3-5-3-6-4-3	China	Clinical	2019	non-TR
PT30-03	138	7-5-3-5-3-5-3-6-4-3	China	Clinical	2019	non-TR
PT4101	138	7-5-3-5-3-5-3-6-4-3	China	Clinical	2019	non-TR
PT4102	138	7-5-3-5-3-5-3-6-4-3	China	Clinical	2019	non-TR
PT4105	138	7-5-3-5-3-5-3-6-4-3	China	Clinical	2019	non-TR
PYS2101	138	7-5-3-5-3-5-3-6-4-3	China	Clinical	2019	non-TR
R1907	138	7-5-3-5-3-5-3-6-4-3	China	Clinical	2019	non-TR
R2805	138	7-5-3-5-3-5-3-6-4-3	China	Clinical	2019	non-TR
R2806	138	7-5-3-5-3-5-3-6-4-3	China	Clinical	2019	non-TR
R4201	138	7-5-3-5-3-5-3-6-4-3	China	Clinical	2019	non-TR
S3811D	138	7-5-3-5-3-5-3-6-4-3	China	Clinical	2019	non-TR
X1902	138	7-5-3-5-3-5-3-6-4-3	China	Clinical	2019	non-TR
Y1703	138	7-5-3-5-3-5-3-6-4-3	China	Clinical	2019	non-TR
Y3805	138	7-5-3-5-3-5-3-6-4-3	China	Clinical	2019	non-TR
NRZ-2017-534	139	8-2-3-3-2-4-2-8-3-3	Germany	Clinical	2017-01-01	non-TR
C-1-72L-1	140	8-2-3-3-2-4-3-4-2-3	Germany	Environmental	2016-07-05	non-TR
D-2-23L-5	141	8-2-3-5-1-3-6-3-6-3	Germany	Environmental	2016-04-08	non-TR
0040676010 AFU 30/06	142	8-2-3-5-1-4-3-4-1-3	France	Clinical	2020-04-15	non-TR
C-1-30L-1	142	8-2-3-5-1-4-3-4-1-3	Germany	Environmental	2016-04-08	non-TR
NRZ-2017-039	142	8-2-3-5-1-4-3-4-1-3	Germany	Clinical	2017-01-01	non-TR
A-2-35L-1	143	8-2-3-5-1-4-3-4-3-3	Germany	Environmental	2016-07-13	non-TR
A-2-44L-2	143	8-2-3-5-1-4-3-4-3-3	Germany	Environmental	2016-07-13	non-TR
C-1-40L-2	143	8-2-3-5-1-4-3-4-3-3	Germany	Environmental	2016-04-08	non-TR
C-1-40s-1	143	8-2-3-5-1-4-3-4-3-3	Germany	Environmental	2016-04-08	non-TR
H-1-29-2	143	8-2-3-5-1-4-3-4-3-3	Germany	Environmental	2017-05-20	non-TR
D-2-25L-2	144	8-2-3-5-1-4-3-4-4-3	Germany	Environmental	2016-04-08	non-TR
A-3-30s-2	145	8-2-3-5-1-4-3-5-3-3	Germany	Environmental	2016-07-13	non-TR
C-1-34s-1	146	8-2-3-5-1-4-4-3-3-3	Germany	Environmental	2016-04-08	non-TR
B-1-66L-1	147	8-2-3-5-1-4-4-6-3-3	Germany	Environmental	2016-07-04	non-TR
C-1-33L-1	147	8-2-3-5-1-4-4-6-3-3	Germany	Clinical	2016-04-08	non-TR
D-2-44L-1	147	8-2-3-5-1-4-4-6-3-3	Germany	Environmental	2016-07-05	non-TR
NRZ-2018-097	147	8-2-3-5-1-4-4-6-3-3	Germany	Clinical	2018-01-01	non-TR
NRZ-2017-508	148	8-2-3-5-1-4-6-6-3-3	Germany	Clinical	2017-01-01	non-TR
C-1-31L-1	149	8-2-3-5-1-5-4-5-3-3	Germany	Clinical	2016-04-08	non-TR
H-1-30-2	149	8-2-3-5-1-5-4-5-3-3	Germany	Environmental	2017-05-20	non-TR
47-04	150	8-2-3-5-2-5-3-4-3-3	United Kingdom	Clinical	2022	non-TR
Af10	150	8-2-3-5-2-5-3-4-3-3	USA	Clinical	1986	non-TR
D-2-15L-2	151	8-2-3-5-3-2-4-6-3-3	Germany	Environmental	2016-04-08	non-TR
NRZ-2018-529	152	8-2-3-5-3-3-3-4-3-3	Germany	Clinical	2018-01-01	TR34
F-1-39-1	153	8-2-3-5-3-4-3-6-3-3	Germany	Environmental	2016-04-27	non-TR
G-2-3-1	154	8-2-3-5-3-4-4-5-3-3	Germany	Environmental	2016-05-18	non-TR
NRZ-2017-362	155	8-2-3-6-1-1-3-4-4-3	Germany	Clinical	2017-01-01	TR34
B-1-70s-1	156	8-2-3-6-1-3-4-4-3-3	Germany	Environmental	2016-07-04	non-TR
B-1-71L-1	156	8-2-3-6-1-3-4-4-3-3	Germany	Environmental	2016-07-04	non-TR
G-2-5-2	157	8-2-3-6-1-4-3-4-1-3	Germany	Environmental	2016-05-18	non-TR
L-2-13-4	158	8-2-3-6-1-4-3-4-2-3	Germany	Environmental	2016-05-24	non-TR
E-1-14-1	159	8-2-3-6-1-4-3-4-3-3	Germany	Environmental	2016-04-12	non-TR
CAPA B	160	8-2-3-7-1-4-3-4-1-3	Germany	Clinical	2020	non-TR
E-1-56s-1	160	8-2-3-7-1-4-3-4-1-3	Germany	Clinical	2016-07-13	non-TR
D-2-49L-5	161	8-2-3-7-1-4-3-4-2-3	Germany	Environmental	2016-07-05	non-TR
070 01-70-BAL-1	162	8-2-3-7-1-4-3-4-3-3	Austria	Clinical	2021-03-29	non-TR
B-1-45-2	162	8-2-3-7-1-4-3-4-3-3	Germany	Environmental	2016-04-04	non-TR
C-1-72s-2	162	8-2-3-7-1-4-3-4-3-3	Germany	Environmental	2016-07-05	non-TR
D-2-22s-1	162	8-2-3-7-1-4-3-4-3-3	Germany	Environmental	2016-04-08	non-TR
E-1-37L-2	162	8-2-3-7-1-4-3-4-3-3	Germany	Environmental	2016-04-12	non-TR
F-1-3L-1	162	8-2-3-7-1-4-3-4-3-3	Germany	Environmental	2016-04-27	non-TR
H-1-15-2	162	8-2-3-7-1-4-3-4-3-3	Germany	Environmental	2017-05-20	non-TR
H-1-23-3	162	8-2-3-7-1-4-3-4-3-3	Germany	Environmental	2017-05-20	non-TR
L-3-24-1	162	8-2-3-7-1-4-3-4-3-3	Germany	Environmental	2016-05-24	non-TR
NRZ-2016-108	162	8-2-3-7-1-4-3-4-3-3	Germany	Clinical	2016-01-01	non-TR
NRZ-2018-286	162	8-2-3-7-1-4-3-4-3-3	Germany	Clinical	2018-01-01	non-TR
NRZ-2016-342	163	8-2-3-7-1-4-3-5-3-3	Germany	Clinical	2016-01-01	non-TR
A-3-45L-2	164	8-2-3-7-1-5-3-4-3-3	Germany	Environmental	2016-07-13	non-TR
B-1-44-s	165	8-2-4-5-1-3-3-5-3-3	Germany	Clinical	2016-04-04	non-TR
C-1-6s-3	166	8-2-4-5-3-3-4-5-3-3	Germany	Clinical	2016-04-08	non-TR
NRZ-2018-123	167	8-2-4-5-3-4-4-12-3-3	Germany	Clinical	2018-01-01	non-TR
C-1-60L-1	168	8-2-4-5-3-4-4-4-3-3	Germany	Clinical	2016-07-05	non-TR
D-2-43L-1	169	8-2-4-5-3-4-4-5-3-3	Germany	Environmental	2016-07-05	non-TR
D-2-43L-2	169	8-2-4-5-3-4-4-5-3-3	Germany	Clinical	2016-07-05	non-TR
G-2-1-2	170	8-2-4-5-3-4-4-6-3-3	Germany	Environmental	2016-05-18	non-TR
NRZ-2017-134	170	8-2-4-5-3-4-4-6-3-3	Germany	Clinical	2017-01-01	non-TR
C-1-66L-3	171	8-2-4-6-1-3-3-5-3-3	Germany	Environmental	2016-07-05	non-TR
B-1-46-5	172	8-2-4-7-1-3-3-12-3-3	Germany	Environmental	2016-04-04	non-TR
K-1-12L-1	173	8-2-4-7-1-3-3-5-3-3	Germany	Environmental	2016-05-03	non-TR
NRZ-2017-537	174	8-2-4-7-1-3-3-8-3-3	Germany	Clinical	2017-01-01	non-TR
C-1-94L-2	175	8-3-3-3-1-4-4-4-3-3	Germany	Environmental	2016-07-05	non-TR
A-2-27s-1	176	8-3-3-3-3-3-4-4-3-3	Germany	Environmental	2016-07-13	non-TR
A-2-48s-2	176	8-3-3-3-3-3-4-4-3-3	Germany	Environmental	2016-07-13	non-TR
B-1-75L-1	176	8-3-3-3-3-3-4-4-3-3	Germany	Environmental	2016-07-04	non-TR
NRZ-2017-096	176	8-3-3-3-3-3-4-4-3-3	Germany	Clinical	2017-01-01	non-TR
C-1-27s-1	177	8-3-3-4-3-5-3-4-3-4	Germany	Environmental	2016-04-08	non-TR
K-1-24L-1	178	8-3-3-5-1-3-3-4-1-3	Germany	Environmental	2016-05-03	non-TR
A-2-36s-3	179	8-3-3-5-1-4-3-4-1-3	Germany	Environmental	2016-07-13	non-TR
D-2-2s-2	179	8-3-3-5-1-4-3-4-1-3	Germany	Environmental	2016-04-08	non-TR
B-1-78L-1	180	8-3-3-5-2-3-3-6-3-4	Germany	Environmental	2016-07-04	non-TR
K-1-8L-3	181	8-3-3-5-3-1-3-6-3-3	Germany	Environmental	2016-05-03	non-TR
L-2-15-4	182	8-3-3-5-4-3-5-4-3-4	Germany	Environmental	2016-05-24	non-TR
B3604	183	8-3-3-7-1-3-3-6-3-3	China	Clinical	2019	non-TR
PA4301	183	8-3-3-7-1-3-3-6-3-3	China	Clinical	2019	non-TR
PB4205	183	8-3-3-7-1-3-3-6-3-3	China	Clinical	2019	non-TR
PF1804	183	8-3-3-7-1-3-3-6-3-3	China	Clinical	2019	non-TR
PM4304	183	8-3-3-7-1-3-3-6-3-3	China	Clinical	2019	non-TR
R4506	183	8-3-3-7-1-3-3-6-3-3	China	Clinical	2019	non-TR
PB4204	184	8-3-3-7-1-3-3-7-3-3	China	Clinical	2019	non-TR
PB4306	184	8-3-3-7-1-3-3-7-3-3	China	Clinical	2019	non-TR
S3901	184	8-3-3-7-1-3-3-7-3-3	China	Clinical	2019	non-TR
L-2-7-1	185	8-3-3-7-1-4-3-5-1-3	Germany	Environmental	2016-05-24	non-TR
NRZ-2017-101	186	8-3-3-7-2-1-3-4-3-4	Germany	Clinical	2017-01-01	non-TR
E-1-49-1	187	8-3-3-7-2-3-3-4-3-4	Germany	Environmental	2016-04-12	non-TR
D-2-47L-1	188	8-3-3-7-2-3-3-6-3-4	Germany	Clinical	2016-07-05	non-TR
NRZ-2017-322	188	8-3-3-7-2-3-3-6-3-4	Germany	Clinical	2017-01-01	non-TR
NRZ-2017-346	188	8-3-3-7-2-3-3-6-3-4	Germany	Clinical	2017-01-01	non-TR
47-10	189	8-3-3-7-2-4-3-4-3-3	New Zealand	Environmental	2022	non-TR
UTMN_AMR	190	8-3-4-4-2-4-3-2-4-3	Russia	Environmental	2020-08-01	non-TR
K-1-18L-6	191	8-4-3-5-1-4-3-4-1-3	Germany	Environmental	2016-05-03	non-TR
L-2-9-5	192	8-4-3-5-1-4-3-5-1-3	Germany	Environmental	2016-05-24	non-TR
L-2-24-1	193	8-4-3-5-1-4-3-5-4-3	Germany	Environmental	2016-05-24	non-TR
K-1-32s-1	194	8-4-3-5-1-4-4-3-3-3	Germany	Environmental	2016-05-03	non-TR
E-1-70L-4	195	8-4-3-5-1-4-4-4-3-3	Germany	Environmental	2016-07-13	non-TR
E-1-7-1	196	8-4-3-5-3-1-3-4-3-3	Germany	Environmental	2016-04-12	non-TR
G-2-14-1	196	8-4-3-5-3-1-3-4-3-3	Germany	Environmental	2016-05-18	non-TR
NRZ-2018-300	197	8-4-3-5-3-1-3-6-3-3	Germany	Clinical	2018-01-01	non-TR
CNM-CM8686	198	8-4-3-5-3-3-3-4-2-3	Spain	Clinical		non-TR
F1804	199	8-4-3-5-3-4-3-0-2-3	China	Clinical	2019	non-TR
PA1607	199	8-4-3-5-3-4-3-0-2-3	China	Clinical	2019	non-TR
R1620	199	8-4-3-5-3-4-3-0-2-3	China	Clinical	2019	non-TR
CAPA A	200	8-4-3-5-3-4-3-4-3-3	Germany	Clinical	2020	non-TR
NRZ-2017-283	200	8-4-3-5-3-4-3-4-3-3	Germany	Clinical	2017-01-01	non-TR
NRZ-2018-313	201	8-4-3-5-3-5-4-4-2-3	Germany	Clinical	2018-01-01	non-TR
0040679185 AFU 30/06	202	8-4-3-6-1-1-3-4-3-3	France	Clinical	2020-04-20	non-TR
NRZ-2018-396	203	8-4-3-6-1-3-4-4-3-3	Germany	Clinical	2018-01-01	non-TR
NRZ-2018-646	203	8-4-3-6-1-3-4-4-3-3	Germany	Clinical	2018-01-01	non-TR
A-2-49L-5	204	8-4-3-6-1-4-3-4-2-3	Germany	Environmental	2016-07-13	non-TR
D-2-2s-3	205	8-4-3-6-1-4-4-4-1-3	Germany	Environmental	2016-04-08	non-TR
A-2-47L-2	206	8-4-3-6-1-4-4-4-3-3	Germany	Environmental	2016-07-13	non-TR
A-2-47s-3	206	8-4-3-6-1-4-4-4-3-3	Germany	Environmental	2016-07-13	non-TR
B-1-66s-1	206	8-4-3-6-1-4-4-4-3-3	Germany	Environmental	2016-07-04	non-TR
B-1-73L-1	206	8-4-3-6-1-4-4-4-3-3	Germany	Environmental	2016-07-04	non-TR
F-1-14-1	206	8-4-3-6-1-4-4-4-3-3	Germany	Environmental	2016-04-27	non-TR
G-2-6-1	206	8-4-3-6-1-4-4-4-3-3	Germany	Environmental	2016-05-18	non-TR
I-1-32-1	206	8-4-3-6-1-4-4-4-3-3	Germany	Environmental	2016-05-20	non-TR
B-1-69L-1	207	8-4-3-6-1-4-6-4-3-3	Germany	Environmental	2016-07-04	non-TR
B-1-63s-1	208	8-4-3-6-1-5-3-4-1-3	Germany	Environmental	2016-07-04	non-TR
F-1-4L-1	209	8-4-3-6-1-5-3-4-1-4	Germany	Environmental	2016-04-27	non-TR
D-2-47L-2	210	8-4-3-6-1-5-3-5-1-3	Germany	Environmental	2016-07-05	non-TR
B-1-27-5	211	8-4-3-6-1-5-4-4-1-3	Germany	Environmental	2016-04-04	non-TR
E-1-74s-1	211	8-4-3-6-1-5-4-4-1-3	Germany	Environmental	2016-07-13	non-TR
K-1-3L-4	212	8-4-3-7-1-4-4-4-2-3	Germany	Environmental	2016-05-03	non-TR
5.1TA	213	8-4-3-7-1-5-3-4-2-3	Austria	Clinical	2020-04-23	non-TR
E-1-67s-1	213	8-4-3-7-1-5-3-4-2-3	Germany	Environmental	2016-07-13	non-TR
B-1-30-1	214	8-4-3-7-2-3-3-4-3-4	Germany	Environmental	2016-04-04	non-TR
L-2-11-4	215	8-4-4-5-4-4-4-2-2-4	Germany	Environmental	2016-05-24	non-TR
H237	216	8-4-4-6-1-4-3-4-3-3	United Kingdom	Clinical	2022	non-TR
C-1-90L-1	217	8-5-2-5-3-3-4-4-3-3	Germany	Environmental	2016-07-05	non-TR
NRZ-2018-307	218	8-5-3-3-3-1-3-4-3-3	Germany	Clinical	2018-01-01	non-TR
NRZ-2018-043	219	8-5-3-3-3-3-5-6-3-3	Germany	Clinical	2018-01-01	non-TR
R2404	220	8-5-3-3-3-4-3-5-3-3	China	Clinical	2019	non-TR
C-1-99L-2	221	8-5-3-5-1-3-3-4-2-3	Germany	Environmental	2016-07-05	non-TR
L-2-9-1	222	8-5-3-5-1-4-2-3-1-3	Germany	Environmental	2016-05-24	non-TR
E-1-46-2	223	8-5-3-5-1-4-3-4-3-3	Germany	Environmental	2016-04-12	non-TR
A-2-35s-1	224	8-5-3-5-1-5-4-4-4-3	Germany	Environmental	2016-07-13	non-TR
A-2-43L-2	224	8-5-3-5-1-5-4-4-4-3	Germany	Environmental	2016-07-13	non-TR
A-2-45L-5	224	8-5-3-5-1-5-4-4-4-3	Germany	Environmental	2016-07-13	non-TR
E-1-70L-5	224	8-5-3-5-1-5-4-4-4-3	Germany	Environmental	2016-07-13	non-TR
K-1-1L-5	225	8-5-3-5-2-3-3-4-3-3	Germany	Environmental	2016-05-03	non-TR
DX103-11A	226	8-5-3-5-2-4-3-4-4-3	China	Clinical	2023	non-TR
CEA10	227	8-5-3-5-2-4-3-7-2-3	France	Clinical	1989	non-TR
B-1-67L-1	228	8-5-3-5-3-2-5-4-3-3	Germany	Environmental	2016-07-04	non-TR
0030661546 AFU 25/06	229	8-5-3-5-3-3-3-3-3-3	France	Clinical	2020-03-23	non-TR
D-2-48L-1	229	8-5-3-5-3-3-3-3-3-3	Germany	Environmental	2016-07-05	non-TR
CNM-CM8689	230	8-5-3-5-3-3-3-4-3-3	Spain	Clinical		non-TR
Af293	231	8-5-3-5-3-3-5-4-4-3	USA	Clinical	1993	non-TR
NRZ-2017-115	232	8-5-3-5-3-3-6-4-3-3	Germany	Clinical	2017-01-01	non-TR
A-2-34L-2	233	8-5-3-5-3-4-3-3-2-3	Germany	Environmental	2016-07-13	non-TR
A1160	234	8-5-3-5-3-4-3-4-2-3	United Kingdom	Clinical	1993	non-TR
A1163	234	8-5-3-5-3-4-3-4-2-3	USA	Clinical		non-TR
D-2-26s-1	235	8-5-3-6-1-4-3-4-1-3	Germany	Environmental	2016-07-05	non-TR
D-2-49L-2	236	8-5-3-6-1-4-3-4-4-3	Germany	Environmental	2016-07-05	non-TR
D-2-38L-1	237	8-5-3-7-1-4-3-4-1-3	Germany	Clinical	2016-07-05	non-TR
E-1-25-10	237	8-5-3-7-1-4-3-4-1-3	Germany	Clinical	2016-04-12	non-TR
L-3-22-2	238	8-5-3-7-1-4-3-4-2-3	Germany	Environmental	2016-05-24	non-TR
L-3-21-1	239	8-5-3-7-2-3-3-4-3-3	Germany	Environmental	2016-05-24	non-TR
NRZ-2016-141	239	8-5-3-7-2-3-3-4-3-3	Germany	Clinical	2016-01-01	non-TR
H-1-26-1	240	8-5-4-5-2-4-4-4-2-4	Germany	Environmental	2017-05-20	non-TR
L-2-7-2	240	8-5-4-5-2-4-4-4-2-4	Germany	Environmental	2016-05-24	non-TR
L-3-24-3	241	8-5-4-5-3-3-4-5-3-3	Germany	Environmental	2016-05-24	non-TR
NRZ-2015-218	242	8-5-4-7-1-4-3-2-2-3	Germany	Clinical	2015-01-01	non-TR
B-1-32-1	243	8-6-2-7-1-3-3-4-1-3	Germany	Clinical	2016-04-04	non-TR
PH4002	244	8-6-3-3-2-4-3-4-2-3	China	Clinical	2019	non-TR
C-1-69s-1	245	8-6-3-5-1-4-3-4-1-3	Germany	Environmental	2016-07-05	non-TR
K-1-18L-3	245	8-6-3-5-1-4-3-4-1-3	Germany	Environmental	2016-05-03	non-TR
K-1-1L-2	246	8-6-3-5-2-3-3-4-3-3	Germany	Environmental	2016-05-03	non-TR
NRZ-2018-236	246	8-6-3-5-2-3-3-4-3-3	Germany	Clinical	2018-01-01	non-TR
NRZ-2016-071	247	8-6-3-5-3-3-6-4-3-3	Germany	Clinical	2016-01-01	non-TR
IP_23	248	8-6-3-5-3-4-3-6-4-3	France	Clinical		non-TR
IP_24	248	8-6-3-5-3-4-3-6-4-3	France	Clinical		non-TR
H-1-10-6	249	8-6-3-5-4-3-3-4-3-3	Germany	Environmental	2017-05-20	non-TR
I-1-2-4	250	8-6-3-6-1-4-2-4-2-3	Germany	Environmental	2016-05-20	non-TR
B-1-45-5	251	8-6-3-7-1-4-3-4-1-3	Germany	Environmental	2016-04-04	non-TR
C-1-77s-2	251	8-6-3-7-1-4-3-4-1-3	Germany	Environmental	2016-07-05	non-TR
L-3-13-1	251	8-6-3-7-1-4-3-4-1-3	Germany	Environmental	2016-05-24	non-TR
B-1-43-1	252	8-6-3-7-2-3-3-4-3-3	Germany	Clinical	2016-04-04	non-TR
H-1-1-2	253	8-7-3-5-1-5-4-4-1-3	Germany	Environmental	2017-05-20	non-TR
I-1-49-3	254	8-7-3-5-3-4-5-4-2-3	Germany	Environmental	2016-05-20	non-TR
D-2-29s-1	255	8-7-3-6-1-4-3-5-1-3	Germany	Clinical	2016-07-05	non-TR
L-2-4-3	256	8-7-3-6-1-4-3-5-2-3	Germany	Environmental	2016-05-24	non-TR
D-2-50s-1	257	8-7-3-6-3-4-3-4-3-3	Germany	Environmental	2016-07-05	non-TR
C-1-31s-1	258	8-7-3-7-1-1-3-5-2-3	Germany	Environmental	2016-04-08	non-TR
C-1-49-1	259	8-7-3-7-1-4-3-4-3-3	Germany	Environmental	2016-04-08	non-TR
L-2-16-3	259	8-7-3-7-1-4-3-4-3-3	Germany	Environmental	2016-05-24	non-TR
C-1-66L-2	260	8-7-3-7-1-4-3-5-2-3	Germany	Environmental	2016-07-05	non-TR
NRZ-2017-546	260	8-7-3-7-1-4-3-5-2-3	Germany	Clinical	2017-01-01	non-TR
C-1-28L-2	261	8-7-3-7-3-4-3-4-3-3	Germany	Environmental	2016-04-08	non-TR
D-2-15L-3	261	8-7-3-7-3-4-3-4-3-3	Germany	Environmental	2016-04-08	non-TR
G-2-9-2	262	8-7-4-6-1-5-3-4-3-3	Germany	Environmental	2016-05-18	non-TR
L-3-21-3	262	8-7-4-6-1-5-3-4-3-3	Germany	Environmental	2016-05-24	non-TR
NRZ-2018-326	263	8-7-4-6-1-5-4-4-3-3	Germany	Clinical	2018-01-01	non-TR
ISSFT-021	264	8-7-4-7-1-4-3-2-1-3	Space	Environmental	2015-03-01	non-TR
E-1-75s-1	265	8-8-3-5-1-4-3-4-1-3	Germany	Clinical	2016-07-13	non-TR
NRZ-2017-069	266	8-9-3-7-1-3-4-6-3-3	Germany	Clinical	2017-01-01	non-TR
CAPA C	267	8-9-3-7-1-4-3-4-3-3	Germany	Clinical	1905-07-12	non-TR
NRZ-2018-539	267	8-9-3-7-1-4-3-4-3-3	Germany	Clinical	2018-01-01	TR46
LMB-35Aa	268	9-2-2-3-1-2-0-5-1-4	Peru	Environmental	2005-10-10	non-TR
F-1-33L-2	269	9-2-2-3-1-2-0-6-1-4	Germany	Environmental	2016-04-27	non-TR
A-3-43s-1	270	9-2-2-3-1-2-0-7-1-4	Germany	Environmental	2016-07-13	non-TR
W72310	270	9-2-2-3-1-2-0-7-1-4	USA	Clinical	2014-03-09	non-TR
B-1-32-3	271	9-2-3-5-1-4-4-3-3-3	Germany	Environmental	2016-04-04	non-TR
L-2-17-1	271	9-2-3-5-1-4-4-3-3-3	Germany	Environmental	2016-05-24	non-TR
D-2-39L-1	272	9-2-3-5-1-4-4-4-1-3	Germany	Environmental	2016-07-05	non-TR
A-3-37s-1	273	9-2-3-5-3-3-3-4-1-3	Germany	Environmental	2016-07-13	non-TR
D-2-24s-1	274	9-2-3-7-1-4-3-4-2-3	Germany	Environmental	2016-04-08	non-TR
D-2-35s-1	275	9-2-4-5-1-4-3-5-3-3	Germany	Environmental	2016-07-05	non-TR
A-3-40L-1	276	9-3-3-5-2-3-3-4-4-3	Germany	Environmental	2016-07-13	non-TR
C-1-76s-2	276	9-3-3-5-2-3-3-4-4-3	Germany	Environmental	2016-07-05	non-TR
C-1-93L-3	276	9-3-3-5-2-3-3-4-4-3	Germany	Environmental	2016-07-05	non-TR
C-1-93s-1	276	9-3-3-5-2-3-3-4-4-3	Germany	Environmental	2016-07-05	non-TR
E-1-66s-1	277	9-3-3-5-2-3-3-5-4-3	Germany	Environmental	2016-07-13	non-TR
L-3-13-2	278	9-3-3-7-1-4-3-5-4-3	Germany	Environmental	2016-05-24	non-TR
L-2-16-1	279	9-4-3-5-1-4-3-7-1-3	Germany	Environmental	2016-05-24	non-TR
NRZ-2018-290	280	9-4-3-7-1-3-3-5-1-3	Germany	Clinical	2018-01-01	TR34
B-1-26-5	281	9-6-2-7-1-3-3-4-2-3	Germany	Environmental	2016-04-04	non-TR
C-1-80s-1	282	9-6-3-5-3-3-4-0-3-3	Germany	Environmental	2016-07-05	non-TR
C-1-28L-1	283	9-6-3-7-1-3-3-6-1-3	Germany	Environmental	2016-04-08	non-TR
C-1-24L-3	284	9-6-3-7-1-4-3-4-2-3	Germany	Environmental	2016-04-08	non-TR
0040673067 AFU 30/06	285	9-7-3-7-1-4-2-4-1-3	France	Clinical	2020-04-02	non-TR
0040668669 AFU 30/06	286	10-2-2-3-1-2-0-5-1-4	France	Clinical	2020-04-02	non-TR
0040675686 AFU 30/06	286	10-2-2-3-1-2-0-5-1-4	France	Clinical	2020-04-13	non-TR
C-1-51s-1	286	10-2-2-3-1-2-0-5-1-4	Germany	Environmental	2016-07-05	non-TR
G-2-22-4	286	10-2-2-3-1-2-0-5-1-4	Germany	Environmental	2016-05-18	non-TR
I-1-2-2	286	10-2-2-3-1-2-0-5-1-4	Germany	Environmental	2016-05-20	non-TR
I-1-22-4	286	10-2-2-3-1-2-0-5-1-4	Germany	Environmental	2016-05-20	non-TR
I-1-22-5	286	10-2-2-3-1-2-0-5-1-4	Germany	Environmental	2016-05-20	non-TR
K-1-3L-2	286	10-2-2-3-1-2-0-5-1-4	Germany	Environmental	2016-05-03	non-TR
niveus	286	10-2-2-3-1-2-0-5-1-4	Brazil	Environmental	1905-06-29	non-TR
NRZ-2017-040	286	10-2-2-3-1-2-0-5-1-4	Germany	Clinical	2017-01-01	non-TR
NRZ-2017-339	286	10-2-2-3-1-2-0-5-1-4	Germany	Clinical	2017-01-01	non-TR
I-1-19-2	287	10-2-3-5-3-3-3-2-3-2	Germany	Environmental	2016-05-20	non-TR
ATCC 13073	288	10-2-3-5-3-3-3-2-3-3	USA	Clinical	2022	non-TR
B5233	288	10-2-3-5-3-3-3-2-3-3	USA	Clinical	2022	non-TR
NRZ-2018-272	289	10-2-3-5-3-3-3-6-1-2	Germany	Clinical	2017-01-01	non-TR
CNM-CM8714	290	10-2-3-5-3-3-3-6-4-2	Spain	Clinical		TR34
E-1-33L-1	291	10-2-3-5-3-3-5-6-4-2	Germany	Environmental	2016-04-12	non-TR
NRZ-2018-649	292	10-3-3-3-4-3-3-8-3-3	Germany	Clinical	2018-01-01	non-TR
Z5	293	10-3-3-5-2-3-4-6-3-2	China	Environmental	2010-03-01	non-TR
SCHI0081.S.1	294	10-3-3-5-3-4-3-5-2-3	Australia	Clinical	2021-02-21	non-TR
NRZ-2017-434	295	10-4-3-3-3-4-4-6-2-3	Germany	Clinical	2017-01-01	non-TR
K-1-48s-1	296	10-4-3-5-2-1-4-3-3-3	Germany	Environmental	2016-05-23	non-TR
A-2-26s-2	297	10-4-3-6-1-4-3-4-1-3	Germany	Environmental	2016-07-13	non-TR
K-1-34L-1	298	10-4-4-5-3-4-4-6-3-3	Germany	Environmental	2016-05-03	non-TR
D-2-17L-1	299	11-2-2-5-3-3-3-2-3-3	Germany	Environmental	2016-07-05	non-TR
CNM-CM8812	300	11-2-3-4-3-3-3-6-3-2	Spain	Clinical		non-TR
C-1-64L-2	301	11-2-3-5-3-3-3-2-3-3	Germany	Environmental	2016-07-05	non-TR
D141	301	11-2-3-5-3-3-3-2-3-3	China	Clinical	1980	non-TR
HMR AF 270	301	11-2-3-5-3-3-3-2-3-3	Canada	Clinical	2002-12-18	non-TR
C-1-69L-1	302	11-2-3-5-3-3-4-2-3-2	Germany	Environmental	2016-07-05	non-TR
C-1-67s-1	303	11-2-3-5-3-3-4-2-3-3	Germany	Environmental	2016-07-05	TR34
I-1-12-1	303	11-2-3-5-3-3-4-2-3-3	Germany	Environmental	2016-05-20	TR34
NRZ-2016-121	303	11-2-3-5-3-3-4-2-3-3	Germany	Clinical	2016-01-01	TR34
K-1-4s-1	304	11-2-3-5-3-4-3-2-3-3	Germany	Environmental	2016-05-03	non-TR
K-1-4s-1_2	304	11-2-3-5-3-4-3-2-3-3	Germany	Environmental	2016-05-03	non-TR
L-2-21-2	305	11-2-3-5-3-4-4-5-3-2	Germany	Environmental	2016-05-24	non-TR
C-1-33L-2	306	11-2-3-6-3-3-3-2-2-2	Germany	Environmental	2016-04-08	non-TR
ATCC 46645	307	11-2-4-5-3-3-3-2-3-3	United Kingdom	Clinical	2022	non-TR
L-2-11-2	308	11-2-4-5-3-3-4-1-3-3	Germany	Environmental	2016-05-24	non-TR
B-1-68s-1	309	11-2-4-5-3-4-3-2-5-3	Germany	Environmental	2016-07-04	non-TR
D-2-43s-1	310	11-2-4-5-3-4-4-2-3-3	Germany	Environmental	2016-07-05	non-TR
D-2-32L-1	311	11-2-4-5-3-5-4-6-3-3	Germany	Environmental	2016-07-05	non-TR
E-1-75s-2	312	11-2-4-5-4-3-4-3-3-3	Germany	Environmental	2016-07-05	non-TR
C-1-24L-2	313	11-2-4-6-1-4-3-2-3-3	Germany	Environmental	2016-04-08	non-TR
F-1-42-2	314	11-2-5-5-3-3-3-5-3-3	Germany	Environmental	2016-04-27	non-TR
CAPA D	315	11-2-5-5-3-3-3-7-6-3	Germany	Clinical	2020	non-TR
K-1-8L-1	316	11-2-5-5-4-3-3-2-3-3	Germany	Environmental	2016-05-03	non-TR
H-1-21-9	317	11-3-3-3-3-3-3-5-2-3	Germany	Environmental	2017-05-20	non-TR
ATCC 42202	318	11-3-4-5-2-3-4-8-4-3	USA	Clinical	2022	non-TR
JCM 10253	318	11-3-4-5-2-3-4-8-4-3	Japan	Animal	2016	non-TR
AF210	319	12-2-3-5-3-3-3-2-3-3	United Kingdom	Clinical	1905-06-18	non-TR
C-1-6s-2	319	12-2-3-5-3-3-3-2-3-3	Germany	Environmental	2016-04-08	TR34
ICMP 23421	320	12-2-3-5-3-3-4-2-3-2	New Zealand	animal	2019-05-07	non-TR
I-1-25-1	321	12-2-4-5-3-3-3-2-3-2	Germany	Environmental	2016-05-20	non-TR
A-3-46s-1	322	12-2-4-5-3-3-3-2-3-3	Germany	Environmental	2016-07-13	TR34
D-2-39L-2	323	12-2-4-5-3-3-3-4-3-3	Germany	Environmental	2016-07-05	non-TR
NRZ-2016-063	324	12-2-4-5-3-3-4-7-3-3	Germany	Clinical	2016-01-01	non-TR
NRZ-2017-282	325	12-2-4-6-1-3-4-2-3-3	Germany	Clinical	2017-01-01	non-TR
E-1-21-2	326	12-2-5-5-2-3-3-2-3-3	Germany	Environmental	2016-04-12	non-TR
A-2-49L-2	327	12-2-5-5-3-3-3-2-3-2	Germany	Environmental	2016-07-13	non-TR
F-1-10L-1	327	12-2-5-5-3-3-3-2-3-2	Germany	Environmental	2016-04-27	non-TR
NRZ-2018-146	327	12-2-5-5-3-3-3-2-3-2	Germany	Clinical	2018-01-01	non-TR
08-19-02-30	328	12-3-3-5-3-1-3-6-3-3	Netherlands	Environmental	1905-06-30	non-TR
B-1-48-5	328	12-3-3-5-3-1-3-6-3-3	Germany	Environmental	2016-04-04	non-TR
C-1-76s-1	328	12-3-3-5-3-1-3-6-3-3	Germany	Environmental	2016-07-05	non-TR
L-3-11-2	328	12-3-3-5-3-1-3-6-3-3	Germany	Environmental	2016-05-24	non-TR
D-2-28L-1	329	12-3-3-7-1-4-3-5-3-3	Germany	Environmental	2016-07-05	non-TR
L-3-7-1	329	12-3-3-7-1-4-3-5-3-3	Germany	Environmental	2016-05-24	non-TR
NRZ-2018-281	330	12-4-3-3-3-1-3-4-3-3	Germany	Clinical	2018-01-01	non-TR
E-1-65L-2	331	12-4-3-3-3-3-4-2-3-3	Germany	Environmental	2016-07-13	non-TR
M.20.0011027	332	12-4-3-5-2-4-3-6-2-3	United Kingdom	Clinical	2020-10-01	non-TR
M.20.0011028	332	12-4-3-5-2-4-3-6-2-3	United Kingdom	Clinical	2020-10-01	non-TR
NRZ-2016-032	333	12-4-3-5-3-1-3-9-3-2	Germany	Clinical	2016-01-01	non-TR
NRZ-2017-076	333	12-4-3-5-3-1-3-9-3-2	Germany	Clinical	2017-01-01	non-TR
NRZ-2017-195	333	12-4-3-5-3-1-3-9-3-2	Germany	Clinical	2017-01-01	non-TR
SCHI0087.S.22	334	12-4-3-5-3-3-3-6-4-3	Australia	Clinical	2021-02-21	non-TR
E-1-65L-4	335	12-5-3-4-2-3-3-4-3-3	Germany	Environmental	2016-07-13	non-TR
0040676907 AFU 25/06	336	12-5-3-5-3-1-6-3-3-3	France	Clinical	2020-04-16	non-TR
NRZ-2014-065	337	12-5-3-5-3-3-3-8-3-3	Germany	Clinical	2014-01-01	TR46
L-3-11-1	338	12-6-3-5-3-1-3-3-3-3	Germany	Environmental	2016-05-24	non-TR
CNM-CM8057	339	12-6-3-7-3-3-3-5-3-3	Spain	Clinical		TR46
H-1-21-5	340	12-7-3-5-3-1-3-3-3-3	Germany	Environmental	2017-05-20	non-TR
I-1-32-2	340	12-7-3-5-3-1-3-3-3-3	Germany	Environmental	2016-05-20	non-TR
I-1-48-3	340	12-7-3-5-3-1-3-3-3-3	Germany	Environmental	2016-05-20	non-TR
L-2-22-4	340	12-7-3-5-3-1-3-3-3-3	Germany	Environmental	2016-05-24	non-TR
E-1-48-2	341	13-2-4-5-3-3-3-2-3-3	Germany	Environmental	2016-04-12	TR34
F-1-13L-1	342	16-4-3-5-3-4-3-5-3-3	Germany	Environmental	2016-05-03	non-TR
F-1-13L-3	343	16-4-3-5-3-4-3-6-3-3	Germany	Environmental	2016-05-03	non-TR
